# Supplementary material for: LncRNA expression profile and ceRNA analysis in tomato during flowering
Source: PLoS One. 2019 Jan 17;14(1):e0210650. doi: 10.1371/journal.pone.0210650 (PMC6336255; doi:10.1371/journal.pone.0210650)
Supplement: S5 Table — (XLSX) [file pone.0210650.s007.xlsx]

## Sheet: S4 Table
S4 Table: Novel lncRNA of three tomato tissues
GeneID	chrID	chr	start	end
XLOC_000043	NC_015438.2	chr1	439047	441542
XLOC_000232	NC_015438.2	chr1	4402421	4402859
XLOC_000248	NC_015438.2	chr1	5183482	5189531
XLOC_000335	NC_015438.2	chr1	14053864	14054806
XLOC_000537	NC_015438.2	chr1	63503430	63504642
XLOC_001329	NC_015438.2	chr1	89378690	89379447
XLOC_001557	NC_015438.2	chr1	93209984	93215781
XLOC_001568	NC_015438.2	chr1	93387279	93387929
XLOC_002058	NC_015438.2	chr1	2448716	2451317
XLOC_002199	NC_015438.2	chr1	7015380	7016304
XLOC_002309	NC_015438.2	chr1	24908888	24915834
XLOC_002363	NC_015438.2	chr1	42458202	42551726
XLOC_002494	NC_015438.2	chr1	65540322	65544397
XLOC_003142	NC_015438.2	chr1	87267520	87267855
XLOC_003153	NC_015438.2	chr1	87450809	87451217
XLOC_003285	NC_015438.2	chr1	89659136	89659590
XLOC_003572	NC_015438.2	chr1	93931446	93948801
XLOC_003677	NC_015438.2	chr1	95573650	95577684
XLOC_003696	NC_015438.2	chr1	95844453	95844825
XLOC_003868	NC_015438.2	chr1	98327516	98329860
XLOC_009468	NC_015439.2	chr2	26391605	26399184
XLOC_009519	NC_015439.2	chr2	29256142	29257959
XLOC_009699	NC_015439.2	chr2	36944720	36958974
XLOC_009700	NC_015439.2	chr2	36947866	36948504
XLOC_009791	NC_015439.2	chr2	38733285	38733584
XLOC_009968	NC_015439.2	chr2	41855642	41857004
XLOC_010326	NC_015439.2	chr2	47320380	47365189
XLOC_010355	NC_015439.2	chr2	47876310	47882412
XLOC_010375	NC_015439.2	chr2	48342863	48345065
XLOC_010478	NC_015439.2	chr2	49914633	49919756
XLOC_010630	NC_015439.2	chr2	52096364	52099962
XLOC_010671	NC_015439.2	chr2	52898610	52902985
XLOC_010730	NC_015439.2	chr2	53803183	53808347
XLOC_010834	NC_015439.2	chr2	1654058	1661954
XLOC_010866	NC_015439.2	chr2	7801184	7822591
XLOC_010914	NC_015439.2	chr2	20666012	20666228
XLOC_011029	NC_015439.2	chr2	30483780	30484274
XLOC_011059	NC_015439.2	chr2	33313483	33314337
XLOC_011551	NC_015439.2	chr2	42547962	42548838
XLOC_011775	NC_015439.2	chr2	46260387	46261553
XLOC_011969	NC_015439.2	chr2	49130833	49133395
XLOC_011972	NC_015439.2	chr2	49129433	49131778
XLOC_012047	NC_015439.2	chr2	50255901	50256778
XLOC_012097	NC_015439.2	chr2	50857728	50858576
XLOC_012198	NC_015439.2	chr2	52589040	52594192
XLOC_015814	NC_015440.2	chr3	185321	186304
XLOC_015835	NC_015440.2	chr3	509650	517408
XLOC_015938	NC_015440.2	chr3	2378525	2380352
XLOC_016005	NC_015440.2	chr3	3582622	3586833
XLOC_016178	NC_015440.2	chr3	11433765	11437060
XLOC_016408	NC_015440.2	chr3	51919584	51920650
XLOC_017444	NC_015440.2	chr3	2399101	2401086
XLOC_017488	NC_015440.2	chr3	3431157	3431523
XLOC_018053	NC_015440.2	chr3	55968278	55990876
XLOC_018172	NC_015440.2	chr3	60318990	60322206
XLOC_018227	NC_015440.2	chr3	61423196	61425465
XLOC_018382	NC_015440.2	chr3	64096896	64097230
XLOC_018395	NC_015440.2	chr3	64303751	64304477
XLOC_018455	NC_015440.2	chr3	65222260	65227418
XLOC_018498	NC_015440.2	chr3	65870581	65874155
XLOC_018782	NC_015440.2	chr3	70199432	70199915
XLOC_022749	NC_015441.2	chr4	4598152	4606081
XLOC_022750	NC_015441.2	chr4	4605642	4608925
XLOC_022938	NC_015441.2	chr4	24330237	24337374
XLOC_023292	NC_015441.2	chr4	58299142	58299971
XLOC_023332	NC_015441.2	chr4	59175249	59180719
XLOC_023423	NC_015441.2	chr4	60846220	60856190
XLOC_023482	NC_015441.2	chr4	62173735	62175184
XLOC_023673	NC_015441.2	chr4	65331755	65335636
XLOC_024075	NC_015441.2	chr4	6108893	6111822
XLOC_024115	NC_015441.2	chr4	7524362	7566115
XLOC_024253	NC_015441.2	chr4	39935417	39944115
XLOC_024558	NC_015441.2	chr4	59457805	59460918
XLOC_024652	NC_015441.2	chr4	61256324	61256805
XLOC_028760	NC_015442.2	chr5	5799603	5800100
XLOC_028831	NC_015442.2	chr5	7949070	7956725
XLOC_028960	NC_015442.2	chr5	20706499	20709581
XLOC_028993	NC_015442.2	chr5	27474186	27481276
XLOC_029232	NC_015442.2	chr5	59018178	59024351
XLOC_029279	NC_015442.2	chr5	60676120	60677491
XLOC_029943	NC_015442.2	chr5	6440683	6440907
XLOC_030158	NC_015442.2	chr5	27480810	27481461
XLOC_034504	NC_015443.2	chr6	683691	689568
XLOC_034686	NC_015443.2	chr6	16353466	16361592
XLOC_034775	NC_015443.2	chr6	27139482	27139870
XLOC_035382	NC_015443.2	chr6	44190759	44191192
XLOC_035406	NC_015443.2	chr6	44489111	44491502
XLOC_035583	NC_015443.2	chr6	47019241	47019852
XLOC_035709	NC_015443.2	chr6	48871731	48892482
XLOC_035935	NC_015443.2	chr6	3332456	3420954
XLOC_036102	NC_015443.2	chr6	27974547	28002116
XLOC_036170	NC_015443.2	chr6	33473239	33474970
XLOC_036192	NC_015443.2	chr6	34509191	34509606
XLOC_036588	NC_015443.2	chr6	42377498	42380363
XLOC_036609	NC_015443.2	chr6	42635209	42635640
XLOC_036693	NC_015443.2	chr6	44190846	44207057
XLOC_040105	NC_015444.2	chr7	223448	223761
XLOC_040389	NC_015444.2	chr7	8940017	8941202
XLOC_040424	NC_015444.2	chr7	15304816	15315508
XLOC_040431	NC_015444.2	chr7	15626174	15626413
XLOC_040609	NC_015444.2	chr7	53985027	53994957
XLOC_040807	NC_015444.2	chr7	59991636	59992174
XLOC_040996	NC_015444.2	chr7	63795620	63796057
XLOC_041034	NC_015444.2	chr7	64342335	64349783
XLOC_041124	NC_015444.2	chr7	65845833	65846147
XLOC_041223	NC_015444.2	chr7	67232602	67238794
XLOC_041581	NC_015444.2	chr7	8998432	9001575
XLOC_041593	NC_015444.2	chr7	9807225	9828198
XLOC_041634	NC_015444.2	chr7	15577724	15577959
XLOC_041703	NC_015444.2	chr7	30221472	30221848
XLOC_041825	NC_015444.2	chr7	54174638	54178726
XLOC_041837	NC_015444.2	chr7	55185221	55185593
XLOC_041918	NC_015444.2	chr7	57959394	57959919
XLOC_041962	NC_015444.2	chr7	59134190	59134572
XLOC_041987	NC_015444.2	chr7	59746929	59751748
XLOC_042284	NC_015444.2	chr7	65336332	65338352
XLOC_046033	NC_015445.2	chr8	1857721	1858130
XLOC_046225	NC_015445.2	chr8	22239856	22243069
XLOC_046232	NC_015445.2	chr8	24019166	24021168
XLOC_046447	NC_015445.2	chr8	54078039	54078335
XLOC_047282	NC_015445.2	chr8	4154955	4155286
XLOC_047376	NC_015445.2	chr8	17948186	17948437
XLOC_047630	NC_015445.2	chr8	54190120	54192294
XLOC_048112	NC_015445.2	chr8	64424757	64425086
XLOC_051901	NC_015446.2	chr9	1420867	1421697
XLOC_052251	NC_015446.2	chr9	26665109	26665741
XLOC_052457	NC_015446.2	chr9	60924926	60928458
XLOC_052577	NC_015446.2	chr9	65364141	65381483
XLOC_052663	NC_015446.2	chr9	67278879	67280214
XLOC_052825	NC_015446.2	chr9	70361712	70366413
XLOC_052835	NC_015446.2	chr9	70463935	70471750
XLOC_052966	NC_015446.2	chr9	72304138	72308383
XLOC_052989	NC_015446.2	chr9	201917	205616
XLOC_053048	NC_015446.2	chr9	1226954	1233090
XLOC_053148	NC_015446.2	chr9	3053011	3059794
XLOC_053179	NC_015446.2	chr9	3628900	3629151
XLOC_053438	NC_015446.2	chr9	29626792	29628693
XLOC_053465	NC_015446.2	chr9	33700630	33701851
XLOC_053470	NC_015446.2	chr9	35293653	35302453
XLOC_053512	NC_015446.2	chr9	46066357	46067039
XLOC_053571	NC_015446.2	chr9	54049918	54050220
XLOC_053760	NC_015446.2	chr9	65540580	65542266
XLOC_054018	NC_015446.2	chr9	70361712	70364130
XLOC_054039	NC_015446.2	chr9	70695680	70696071
XLOC_054040	NC_015446.2	chr9	70696598	70696933
XLOC_054079	NC_015446.2	chr9	71495848	71501889
XLOC_054113	NC_015446.2	chr9	72240889	72243634
XLOC_057769	NC_015447.2	chr10	1426858	1427176
XLOC_057777	NC_015447.2	chr10	1624027	1624356
XLOC_057788	NC_015447.2	chr10	1814902	1817810
XLOC_057849	NC_015447.2	chr10	2630805	2633136
XLOC_057877	NC_015447.2	chr10	3142927	3143330
XLOC_057914	NC_015447.2	chr10	4148547	4156869
XLOC_057934	NC_015447.2	chr10	5477909	5484862
XLOC_058052	NC_015447.2	chr10	24779969	24793960
XLOC_058097	NC_015447.2	chr10	33199749	33204704
XLOC_058162	NC_015447.2	chr10	41766636	41769068
XLOC_058178	NC_015447.2	chr10	43886565	43917308
XLOC_058240	NC_015447.2	chr10	51193695	51203452
XLOC_058252	NC_015447.2	chr10	51523564	51524105
XLOC_058253	NC_015447.2	chr10	51523807	51524360
XLOC_058364	NC_015447.2	chr10	58799869	58800535
XLOC_058390	NC_015447.2	chr10	59513889	59515012
XLOC_058441	NC_015447.2	chr10	60439090	60442081
XLOC_058457	NC_015447.2	chr10	60699807	60707091
XLOC_058526	NC_015447.2	chr10	61765651	61766024
XLOC_058536	NC_015447.2	chr10	61937743	61937973
XLOC_058577	NC_015447.2	chr10	62478412	62478897
XLOC_058588	NC_015447.2	chr10	62636392	62637116
XLOC_058634	NC_015447.2	chr10	63324656	63325068
XLOC_058661	NC_015447.2	chr10	63775631	63777213
XLOC_058708	NC_015447.2	chr10	64396679	64397051
XLOC_058786	NC_015447.2	chr10	93730	94055
XLOC_058800	NC_015447.2	chr10	276396	280537
XLOC_058885	NC_015447.2	chr10	1441179	1441495
XLOC_058991	NC_015447.2	chr10	3210825	3212520
XLOC_059046	NC_015447.2	chr10	5476287	5484947
XLOC_059051	NC_015447.2	chr10	5596262	5597240
XLOC_059315	NC_015447.2	chr10	49795685	49796296
XLOC_059364	NC_015447.2	chr10	53525913	53526184
XLOC_059590	NC_015447.2	chr10	60698050	60702410
XLOC_059632	NC_015447.2	chr10	61281376	61283547
XLOC_059638	NC_015447.2	chr10	61373770	61377412
XLOC_059793	NC_015447.2	chr10	63738648	63739767
XLOC_063885	NC_015448.2	chr11	1762969	1763815
XLOC_064113	NC_015448.2	chr11	5444162	5444757
XLOC_064210	NC_015448.2	chr11	8693031	8695612
XLOC_064279	NC_015448.2	chr11	14383695	14384114
XLOC_064299	NC_015448.2	chr11	18644860	18652468
XLOC_064326	NC_015448.2	chr11	21243652	21251507
XLOC_064328	NC_015448.2	chr11	21428518	21482075
XLOC_064364	NC_015448.2	chr11	30598815	30600580
XLOC_064367	NC_015448.2	chr11	31038497	31039892
XLOC_064523	NC_015448.2	chr11	50269264	50271424
XLOC_064530	NC_015448.2	chr11	50415283	50416057
XLOC_064730	NC_015448.2	chr11	54703211	54709222
XLOC_064740	NC_015448.2	chr11	54888496	54889711
XLOC_064870	NC_015448.2	chr11	780032	780406
XLOC_064872	NC_015448.2	chr11	789188	789434
XLOC_064886	NC_015448.2	chr11	1017686	1018600
XLOC_065134	NC_015448.2	chr11	5178314	5178749
XLOC_065186	NC_015448.2	chr11	7345829	7404606
XLOC_065272	NC_015448.2	chr11	12914010	12916432
XLOC_065309	NC_015448.2	chr11	18598273	18737868
XLOC_065310	NC_015448.2	chr11	18683954	18684158
XLOC_065416	NC_015448.2	chr11	33038722	33038984
XLOC_065521	NC_015448.2	chr11	49002312	49081075
XLOC_065605	NC_015448.2	chr11	51716668	51719320
XLOC_065611	NC_015448.2	chr11	51797710	51799283
XLOC_065722	NC_015448.2	chr11	54073018	54077094
XLOC_065820	NC_015448.2	chr11	55399266	55399687
XLOC_068899	NC_015449.2	chr12	2198901	2199243
XLOC_068927	NC_015449.2	chr12	2593265	2594504
XLOC_068944	NC_015449.2	chr12	2923018	2923538
XLOC_069009	NC_015449.2	chr12	3871064	3871626
XLOC_069054	NC_015449.2	chr12	4694937	4695313
XLOC_069071	NC_015449.2	chr12	5063413	5063906
XLOC_069084	NC_015449.2	chr12	5373086	5382316
XLOC_069174	NC_015449.2	chr12	11159534	11159994
XLOC_069350	NC_015449.2	chr12	38610899	38615156
XLOC_069355	NC_015449.2	chr12	38717413	38717783
XLOC_069469	NC_015449.2	chr12	49928455	49935646
XLOC_069496	NC_015449.2	chr12	52790203	52795790
XLOC_069504	NC_015449.2	chr12	54405734	54413652
XLOC_069648	NC_015449.2	chr12	63804291	63805257
XLOC_069719	NC_015449.2	chr12	65098544	65098891
XLOC_069726	NC_015449.2	chr12	65175556	65179258
XLOC_070005	NC_015449.2	chr12	1413462	1413814
XLOC_070047	NC_015449.2	chr12	2119042	2119346
XLOC_070073	NC_015449.2	chr12	2593265	2593725
XLOC_070097	NC_015449.2	chr12	2986393	2987107
XLOC_070117	NC_015449.2	chr12	3269106	3275554
XLOC_070122	NC_015449.2	chr12	3364264	3364660
XLOC_070123	NC_015449.2	chr12	3365448	3365715
XLOC_070169	NC_015449.2	chr12	4202204	4202541
XLOC_070264	NC_015449.2	chr12	6300894	6308918
XLOC_070347	NC_015449.2	chr12	21960358	21972064
XLOC_070393	NC_015449.2	chr12	33213926	33214293
XLOC_070459	NC_015449.2	chr12	38018147	38019200
XLOC_070578	NC_015449.2	chr12	50112282	50115369
XLOC_070610	NC_015449.2	chr12	54980520	54980872
XLOC_070705	NC_015449.2	chr12	62988284	62989806
XLOC_070710	NC_015449.2	chr12	63061422	63061726
XLOC_070803	NC_015449.2	chr12	64814601	64814979
XLOC_074731	NW_004194497.1	-	1053	2253
XLOC_075115	NW_004195123.1	-	0	555
XLOC_075206	NW_004195343.1	-	2625	3519
XLOC_075878	NW_004197163.1	-	0	2032
